# Supplementary material for: Implementation of a Level III neonatal intensive care unit was associated with reduced NICU mortality in a resource limited public tertiary care hospital in Guyana, South America
Source: PLOS Glob Public Health. 2023 Feb 15;3(2):e0000651. doi: 10.1371/journal.pgph.0000651 (PMC10021212; doi:10.1371/journal.pgph.0000651)
Supplement: S1 Data — (XLSX) [file pgph.0000651.s001.xlsx]

## Sheet: Sheet1
month number	Month	Year	Admits to NICU	NICU survival (%)	live births at GPHC	inborn deaths	in-born mortality as % of live births				From https://data.unicef.org
1	Jan	2015	72	58.3	565	20	3.53982				Year	NMR in Guyana
2	Feb		67	67.2	452	11	2.43363				2006	24.049
3	Mar		62	64.6	475	10	2.10526				2007	23.661
4	Apr		68	57.4	402	17	4.22886				2008	23.272
5	May		64	73.5	403	7	1.73697				2009	22.894
6	Jun		55	63.6	368	15	4.07609				2010	22.498
7	Jul		74	67.6	458	15	3.27511				2011	22.16
8	Aug		73	75.3	494	12	2.42915				2012	21.721
9	Sep		39	48.8	632	14	2.21519				2013	21.312
10	Oct		70	81.4	654	8	1.22324				2014	20.922
11	Nov		90	92.2	670	5	0.746269				2015	20.499
12	Dec		100	90	678	8	1.17994				2016	20.038
13	Jan	2016	98	87.8	568	7	1.23239				2017	19.576
14	Feb		67	86.6	482	5	1.03734				2018	19.089
15	Mar		88	89.8	517	6	1.16054				2019	18.6
16	Apr		72	94.4	461	2	0.433839
17	May		58	82.8	405	4	0.987654
18	Jun		56	87.5	375	2	0.533333
19	Jul		60	88.3	445	4	0.898876
20	Aug		85	83.5	459	6	1.30719
21	Sep		71	88.7	606	9	1.48515
22	Oct		76	93.4	607	3	0.494234
23	Nov		97	89.7	603	5	0.829187
24	Dec		69	84.1	553	8	1.44665
25	Jan	2017	35	82.9	545	4	0.733945
26	Feb		85	88.2	444	4	0.900901
27	Mar		110	94.5	473	5	1.05708
28	Apr		81	95.1	478	3	0.627615
29	May		70	81.4	410	6	1.46341
30	Jun		71	90.1	439	2	0.455581
31	Jul		102	93.1	453	5	1.10375
32	Aug		98	89.8	469	7	1.49254
33	Sep		89	84.3	595	14	2.35294
34	Oct		100	92	468	8	1.7094
35	Nov		116	92.2	614	9	1.4658
36	Dec			--	649	10	1.54083
37	Jan	2018	107	89.7	540	8	1.48148
38	Feb		70	82.9	433	9	2.07852
39	Mar		92	84.8	454	10	2.20264
40	Apr		73	82.2	430	5	1.16279
41	May			--			--
42	Jun			--			--
43	Jul			--			--
44	Aug			--			--
45	Sep			--			--
46	Oct			--			--
47	Nov			--			--
48	Dec			--			--
49	Jan	2019	80	93.75	553	3	0.542495
50	Feb		67	85.1	491	10	2.03666
51	Mar		90	90	528	7	1.32576
52	Apr			--	449	9	2.00445
53	May		79	93.7	433	3	0.692841
54	Jun		72	88.9	389	8	2.05656
55	Jul		80	88.75	440	5	1.13636
56	Aug		100	91	531	7	1.31827
57	Sep		78	91	630	7	1.11111
58	Oct		95	87.4	648	11	1.69753
59	Nov		86	90.9	597	4	0.670017
60	Dec		58	74.1	588	9	1.53061
61	Jan	2020	72	84.7	528	11	2.08333
62	Feb		52	76.9	447	12	2.68456
63	Mar		58	79.3	478	12	2.51046
64	Apr		61	91.8	442	5	1.13122
65	May		65	78.5	441	14	3.1746
66	Jun		60	83.3	418	6	1.43541
67	Jul		52	76.9	440	12	2.72727
68	Aug		68	88.2	481	5	1.0395
69	Sep		64	84.4	555	10	1.8018
70	Oct
71	Nov
72	Dec
LEGEND LIST
Months in column 2 are abbreviated using first 3 letters
Column D is the number of admissions to the NICU at GPHC in any given month
Column E is NICU survival reported as percentage (deaths/number of NICU admissions x 100) in any given month
Column F is the total number of live births at GPHC in any given month
Column G is the total number of in-born deaths in any given month at GPHC
Column H is the in-born mortality at GPHC as a percentage (number of inborn deaths/number of live births x 100)
Columns L and M show year and neonatal mortality rate for Guyana from UNICEF data (https://data.unicef.org)
